# Supplementary material for: Readiness to provide child health services in rural Uttar Pradesh, India: mapping, monitoring and ongoing supportive supervision
Source: BMC Health Serv Res. 2021 Sep 4;21:914. doi: 10.1186/s12913-021-06909-z (PMC8417968; doi:10.1186/s12913-021-06909-z)
Supplement: Supplementary file 2 — Additional file 2. [file 12913_2021_6909_MOESM2_ESM.xlsx]

## Sheet: Scores
Supplementary Table 3. Facility-wise essential and desirable composite scores for (A) July 2015, (B) November 2015, (C) April 2016, (D) July 2016 and (E) October 2016.
2015-07-01		Essential Score - Overall	ESSENTIAL														Desirable Score - Overall	DESIRABLE
			Infrastructure	Trained HR	Drugs and Supplies					Equipment			Service Provision					Infrastructure	Trained HR	Drugs and Supplies					Equipment					Service Provision
District	Block/Facility				Total	P&D Drug	Other CH Drugs	Drugs for Emergency Kit	Supplies for Emergency Kit	Total	OPD Equipment	Emergency Equipment	Total	OPD Services	Emergency Services	Neonatal Service				Total	P&D Drug	Other CH Drugs	Drugs for Emergency Kit	Supplies for Emergency Kit	Total	OPD Equipment	Emergency Equipment	IPD Equipment	NBSU Equipment	Total	OPD Services	Emergency Services	IPD Services	Neonatal Service
A	1	0.68375	1	0.6	0.652083	0.8	0.375	0.833333	0.6	0.416667	0.3	0.533333	0.75	1	0.5	0.75	0.514258	0.6	0.571429	0.554167	0.8	0.25	0.666667	0.5	0.180921	0.25	0.473684	0	0	0.664773	0.909091	0.416667	1	0.333333
A	2	0.703009	1	0.6	0.76875	1	0.375	1	0.7	0.466667	0.4	0.533333	0.67963	0.888889	0.4	0.75	0.575091	0.727273	0.571429	0.6875	1	0.333333	0.916667	0.5	0.29077	0.416667	0.473684	0.272727	0	0.598485	0.727273	0.333333	1	0.333333
A	3	0.590093	0.8	0.6	0.6875	0.8	0.25	1	0.7	0.183333	0.3	0.0666667	0.67963	0.888889	0.4	0.75	0.375824	0.4	0.142857	0.595833	0.8	0.25	0.75	0.583333	0.141946	0.333333	0.0526316	0.181818	0	0.598485	0.727273	0.333333	1	0.333333
A	4	0.66375	1	0.6	0.76875	0.8	0.375	1	0.9	0.2	0.4	0	0.75	1	0.5	0.75	0.454264	0.6	0.285714	0.6375	0.8	0.25	0.916667	0.583333	0.0833333	0.333333	0	0	0	0.664773	0.909091	0.416667	1	0.333333
A	5	0.659676	1	0.6	0.602083	0.6	0.375	0.833333	0.6	0.383333	0.3	0.466667	0.712963	0.888889	0.5	0.75	0.380023	0.5	0.142857	0.483333	0.6	0.25	0.666667	0.416667	0.154605	0.25	0.368421	0	0	0.619318	0.727273	0.416667	1	0.333333
B	6	0.626343	1	0.6	0.702083	0.8	0.375	0.833333	0.8	0.216667	0.3	0.133333	0.612963	0.888889	0.2	0.75	0.458337	0.6	0.571429	0.5125	0.8	0.333333	0.5	0.416667	0.132376	0.333333	0.105263	0.0909091	0	0.475379	0.818182	0.25	0.5	0.333333
B	7	0.627269	1	0.6	0.49375	0.6	0.375	0.5	0.5	0.516667	0.7	0.333333	0.525926	0.777778	0.3	0.5	0.507196	0.8	0.571429	0.4	0.6	0.333333	0.333333	0.333333	0.313796	0.666667	0.315789	0.272727	0	0.450758	0.636364	0.333333	0.5	0.333333
B	8	0.627269	1	0.6	0.477083	0.8	0.375	0.333333	0.4	0.35	0.5	0.2	0.709259	0.777778	0.6	0.75	0.449771	0.727273	0.428571	0.408333	0.8	0.25	0.333333	0.25	0.164474	0.5	0.157895	0	0	0.520202	0.636364	0.5	0.5	0.444444
B	9	0.569676	0.8	0.6	0.51875	0.6	0.375	0.5	0.6	0.25	0.5	0	0.67963	0.888889	0.4	0.75	0.474372	0.636364	0.714286	0.420833	0.6	0.333333	0.416667	0.333333	0.126894	0.416667	0	0.0909091	0	0.473485	0.727273	0.333333	0.5	0.333333
B	10	0.542176	0.8	0.6	0.514583	0.6	0.125	0.833333	0.5	0.15	0.3	0	0.646296	0.888889	0.3	0.75	0.348506	0.5	0.285714	0.441667	0.6	0.166667	0.666667	0.333333	0.0625	0.25	0	0	0	0.452652	0.727273	0.25	0.5	0.333333
C	11	0.54875	0.8	0.6	0.427083	0.6	0.375	0.333333	0.4	0.25	0.5	0	0.666667	1	0.5	0.5	0.390159	0.4	0.428571	0.3375	0.6	0.25	0.166667	0.333333	0.126894	0.416667	0	0.0909091	0	0.657828	0.909091	0.5	1	0.222222
C	12	0.559676	0.8	0.6	0.385417	0.4	0.375	0.166667	0.6	0.3	0.6	0	0.712963	0.888889	0.5	0.75	0.385335	0.4	0.428571	0.329167	0.4	0.25	0.25	0.416667	0.147727	0.5	0	0.0909091	0	0.621212	0.818182	0.5	0.5	0.666667
C	13	0.584259	0.8	0.6	0.641667	0.8	0.5	0.666667	0.6	0.2	0.4	0	0.67963	0.888889	0.4	0.75	0.444325	0.6	0.428571	0.5125	0.8	0.416667	0.416667	0.416667	0.128788	0.333333	0	0.181818	0	0.551768	0.818182	0.333333	0.5	0.555556
C	14	0.551852	0.8	0.6	0.416667	0.6	0.5	0.166667	0.4	0.25	0.5	0	0.692593	0.777778	0.8	0.5	0.432381	0.5	0.428571	0.3375	0.6	0.333333	0.166667	0.25	0.170455	0.5	0	0.181818	0	0.725379	0.818182	0.75	1	0.333333
C	15	0.586343	1	0.4	0.435417	0.6	0.375	0.166667	0.6	0.25	0.5	0	0.846296	0.888889	0.9	0.75	0.380036	0.5	0.142857	0.379167	0.6	0.25	0.25	0.416667	0.126894	0.416667	0	0.0909091	0	0.751263	0.727273	0.833333	1	0.444444
MEDIAN		0.590093	1	0.6	0.51875	0.6	0.375	0.666667	0.6	0.25	0.4	0	0.67963	0.888889	0.5	0.75	0.444325	0.6	0.428571	0.441667	0.6	0.25	0.416667	0.416667	0.141946	0.416667	0	0.0909091	0	0.598485	0.727273	0.416667	1	0.333333
MEAN		0.608259	0.906667	0.586667	0.566111	0.693333	0.366667	0.611111	0.593333	0.292222	0.433333	0.151111	0.68963	0.888889	0.48	0.7	0.437992	0.566061	0.409524	0.469167	0.693333	0.283333	0.494444	0.405556	0.156825	0.394444	0.129825	0.10303	0	0.588384	0.775758	0.433333	0.766667	0.377778
2015-11-01		ESSENTIAL								DESIRABLE
		Drugs and Supplies					Equipment			Drugs and Supplies					Equipment
District	Block/Facility	Total	P&D Drug	Other CH Drugs	Drugs for Emergency Kit	Supplies for Emergency Kit	Total	OPD Equipment	Emergency Equipment	Total	P&D Drug	Other CH Drugs	Drugs for Emergency Kit	Supplies for Emergency Kit	Total	OPD Equipment	Emergency Equipment	IPD Equipment	NBSU Equipment
A	1	0.620833	0.8	0.25	0.833333	0.6	0.216667	0.3	0.133333	0.5125	0.8	0.166667	0.666667	0.416667	0.101974	0.25	0.157895	0	0
A	2	0.666667	0.8	0.5	0.666667	0.7	0.2	0.2	0.2	0.554167	0.8	0.416667	0.5	0.5	0.117026	0.166667	0.210526	0.0909091	0
A	3
A	4	0.69375	0.8	0.375	1	0.6	0.316667	0.5	0.133333	0.554167	0.8	0.25	0.75	0.416667	0.14364	0.416667	0.157895	0	0
A	5	0.2125	0.4	0.25	0	0.2	0.05	0.1	0	0.225	0.4	0.25	0.0833333	0.166667	0.0471491	0.0833333	0.105263	0	0
B	6	0.585417	0.8	0.375	0.666667	0.5	0.316667	0.3	0.333333	0.470833	0.8	0.25	0.5	0.333333	0.330941	0.333333	0.263158	0.727273	0
B	7	0.554167	0.8	0.25	0.666667	0.5	0.55	0.7	0.4	0.429167	0.8	0.166667	0.416667	0.333333	0.425538	0.75	0.315789	0.636364	0
B	8	0.477083	0.8	0.375	0.333333	0.4	0.15	0.1	0.2	0.3875	0.8	0.333333	0.166667	0.25	0.196671	0.0833333	0.157895	0.545455	0
B	9	0.666667	0.8	0.5	0.666667	0.7	0.45	0.5	0.4	0.533333	0.8	0.416667	0.5	0.416667	0.342205	0.416667	0.315789	0.636364	0
B	10
C	11	0.633333	0.8	0.5	0.833333	0.4	0.7	0.8	0.6	0.491667	0.8	0.416667	0.5	0.25	0.480064	0.666667	0.526316	0.727273	0
C	12	0.635417	0.8	0.375	0.666667	0.7	0.7	0.8	0.6	0.616667	0.8	0.5	0.666667	0.5	0.47797	0.916667	0.631579	0.363636	0
C	13	0.677083	1	0.375	0.833333	0.5	0.75	0.9	0.6	0.5625	1	0.333333	0.583333	0.333333	0.463118	0.833333	0.473684	0.545455	0
C	14	0.627083	0.8	0.375	0.833333	0.5	0.666667	0.8	0.533333	0.554167	0.8	0.416667	0.666667	0.333333	0.533194	0.75	0.473684	0.909091	0
C	15
MEDIAN		0.630208	0.8	0.375	0.666667	0.5	0.383333	0.5	0.366667	0.522917	0.8	0.333333	0.5	0.333333	0.336573	0.416667	0.289474	0.545455	0
MEAN		0.5875	0.783333	0.375	0.666667	0.525	0.422222	0.5	0.344444	0.490972	0.783333	0.326389	0.5	0.354167	0.304957	0.472222	0.315789	0.431818	0
2016-04-01		ESSENTIAL								DESIRABLE
		Drugs and Supplies					Equipment			Drugs and Supplies					Equipment
District	Block/Facility	Total	P&D Drug	Other CH Drugs	Drugs for Emergency Kit	Supplies for Emergency Kit	Total	OPD Equipment	Emergency Equipment	Total	P&D Drug	Other CH Drugs	Drugs for Emergency Kit	Supplies for Emergency Kit	Total	OPD Equipment	Emergency Equipment	IPD Equipment	NBSU Equipment
A	1	0.74375	0.8	0.375	1	0.8	0.533333	0.4	0.666667	0.679167	0.8	0.333333	1	0.583333	0.407994	0.416667	0.578947	0.636364	0
A	2	0.85	1	0.5	1	0.9	0.716667	0.7	0.733333	0.791667	1	0.416667	1	0.75	0.474083	0.666667	0.684211	0.545455	0
A	3	0.80625	1	0.625	1	0.6	0.666667	0.6	0.733333	0.75	1	0.5	1	0.5	0.404207	0.583333	0.578947	0.454545	0
A	4	0.90625	1	0.625	1	1	0.75	0.7	0.8	0.770833	1	0.416667	1	0.666667	0.475778	0.75	0.789474	0.363636	0
A	5	0.825	1	0.5	1	0.8	0.8	0.8	0.8	0.75	1	0.416667	1	0.583333	0.479864	0.833333	0.631579	0.454545	0
B	6	0.7125	0.8	0.25	1	0.8	0.766667	0.8	0.733333	0.6375	0.8	0.166667	1	0.583333	0.593501	0.833333	0.631579	0.909091	0
B	7	0.74375	0.6	0.375	1	1	0.833333	0.8	0.866667	0.670833	0.6	0.25	1	0.833333	0.676535	0.916667	0.789474	1	0
B	8	0.69375	0.6	0.375	1	0.8	0.766667	0.8	0.733333	0.629167	0.6	0.25	1	0.666667	0.629386	0.833333	0.684211	1	0
B	9	0.64375	0.6	0.375	1	0.6	0.666667	0.8	0.533333	0.545833	0.6	0.25	0.916667	0.416667	0.567185	0.833333	0.526316	0.909091	0
B	10	0.56875	0.4	0.375	1	0.5	0.666667	0.8	0.533333	0.475	0.4	0.25	0.916667	0.333333	0.518142	0.833333	0.421053	0.818182	0
C	11	0.610417	1	0.375	0.666667	0.4	0.4	0.6	0.2	0.5	1	0.25	0.5	0.25	0.264753	0.666667	0.210526	0.181818	0
C	12
C	13	0.585417	0.8	0.375	0.666667	0.5	0.466667	0.6	0.333333	0.429167	0.8	0.25	0.333333	0.333333	0.31569	0.583333	0.315789	0.363636	0
C	14	0.54375	0.8	0.375	0.5	0.5	0.483333	0.7	0.266667	0.408333	0.8	0.25	0.25	0.333333	0.28748	0.666667	0.210526	0.272727	0
C	15
MEDIAN		0.7125	0.8	0.375	1	0.8	0.666667	0.7	0.733333	0.6375	0.8	0.25	1	0.583333	0.475778	0.75	0.578947	0.545455	0
MEAN		0.710256	0.8	0.423077	0.910256	0.707692	0.655128	0.7	0.610256	0.618269	0.8	0.307692	0.839744	0.525641	0.468815	0.724359	0.54251	0.608392	0
2016-07-01		Essential Score - Overall	ESSENTIAL														Desirable Score - Overall	DESIRABLE
			Infrastructure	Trained HR	Drugs and Supplies					Equipment			Service Provision					Infrastructure	Trained HR	Drugs and Supplies					Equipment					Service Provision
District	Block/Facility				Total	P&D Drug	Other CH Drugs	Drugs for Emergency Kit	Supplies for Emergency Kit	Total	OPD Equipment	Emergency Equipment	Total	OPD Services	Emergency Services	Neonatal Service				Total	P&D Drug	Other CH Drugs	Drugs for Emergency Kit	Supplies for Emergency Kit	Total	OPD Equipment	Emergency Equipment	IPD Equipment	NBSU Equipment	Total	OPD Services	Emergency Services	IPD Services	Neonatal Service
A	1	0.78	1	0.6	0.783333	1	0.5	0.833333	0.8	0.7	0.6	0.8	0.816667	1	0.7	0.75	0.6649	0.8	0.428571	0.791667	1	0.583333	0.916667	0.666667	0.521431	0.583333	0.684211	0.818182	0	0.782828	0.909091	0.666667	1	0.555556
A	2	0.837917	1	0.6	0.90625	1	0.625	1	1	0.833333	0.8	0.866667	0.85	1	0.8	0.75	0.774952	0.909091	0.571429	0.895833	1	0.666667	1	0.916667	0.666966	0.916667	0.842105	0.909091	0	0.831439	0.909091	0.75	1	0.666667
A	3	0.833333	1	0.6	0.85	1	0.5	1	0.9	0.833333	0.8	0.866667	0.883333	1	0.9	0.75	0.584479	0.5	0.142857	0.8125	1	0.583333	1	0.666667	0.642544	0.833333	0.736842	1	0	0.824495	0.909091	0.833333	1	0.555556
A	4	0.685	1	0.4	0.808333	1	0.5	0.833333	0.9	0.583333	0.5	0.666667	0.633333	1	0.4	0.5	0.579499	0.7	0.285714	0.75	1	0.583333	0.916667	0.5	0.476176	0.416667	0.578947	0.909091	0	0.685606	0.909091	0.5	1	0.333333
A	5	0.803333	1	0.6	0.8	1	0.5	1	0.7	0.733333	0.8	0.666667	0.883333	1	0.9	0.75	0.579539	0.6	0.142857	0.75	1	0.5	1	0.5	0.580343	0.833333	0.578947	0.909091	0	0.824495	0.909091	0.833333	1	0.555556
B	6	0.827083	1	0.8	0.752083	0.8	0.375	0.833333	1	0.8	0.8	0.8	0.783333	1	0.6	0.75	0.57385	0.5	0.571429	0.7	0.8	0.333333	0.916667	0.75	0.606659	0.833333	0.684211	0.909091	0	0.491162	0.909091	0.5	0	0.555556
B	7	0.797083	1	0.6	0.702083	0.6	0.375	0.833333	1	0.833333	0.8	0.866667	0.85	1	0.8	0.75	0.684492	0.7	0.571429	0.691667	0.6	0.416667	0.916667	0.833333	0.655702	0.833333	0.789474	1	0	0.803662	0.909091	0.75	1	0.555556
B	8	0.79	1	0.6	0.733333	0.6	0.5	0.833333	1	0.766667	0.8	0.733333	0.85	1	0.8	0.75	0.645073	0.636364	0.714286	0.691667	0.6	0.416667	0.916667	0.833333	0.629386	0.833333	0.684211	1	0	0.553662	0.909091	0.75	0	0.555556
B	9	0.801667	1	0.8	0.658333	0.6	0.5	0.833333	0.7	0.733333	0.8	0.666667	0.816667	1	0.7	0.75	0.662896	0.636364	0.714286	0.5875	0.6	0.416667	0.916667	0.416667	0.593501	0.833333	0.631579	0.909091	0	0.782828	0.909091	0.666667	1	0.555556
B	10	0.748333	1	0.4	0.758333	0.8	0.5	0.833333	0.9	0.733333	0.8	0.666667	0.85	1	0.8	0.75	0.587146	0.6	0.285714	0.7	0.8	0.416667	0.916667	0.666667	0.567185	0.833333	0.526316	0.909091	0	0.782828	0.909091	0.666667	1	0.555556
C	11	0.711759	1	0.6	0.6625	0.8	0.25	1	0.6	0.55	0.7	0.4	0.746296	0.888889	0.6	0.75	0.529449	0.6	0.571429	0.554167	0.8	0.25	0.75	0.416667	0.258772	0.666667	0.368421	0	0	0.662879	0.818182	0.5	1	0.333333
C	12	0.721759	1	0.8	0.595833	0.6	0.25	0.833333	0.7	0.616667	0.7	0.533333	0.596296	0.888889	0.4	0.5	0.414635	0.5	0.285714	0.483333	0.6	0.25	0.666667	0.416667	0.432915	0.583333	0.421053	0.727273	0	0.371212	0.818182	0.333333	0	0.333333
C	13	0.698333	1	0.6	0.708333	0.8	0.5	0.833333	0.7	0.433333	0.6	0.266667	0.75	1	0.5	0.75	0.562135	0.7	0.571429	0.575	0.8	0.416667	0.666667	0.416667	0.243919	0.583333	0.210526	0.181818	0	0.720328	0.909091	0.416667	1	0.555556
C	14	0.757083	1	0.8	0.635417	0.8	0.375	0.666667	0.7	0.65	0.7	0.6	0.7	1	0.6	0.5	0.551595	0.6	0.428571	0.554167	0.8	0.333333	0.666667	0.416667	0.4688	0.583333	0.473684	0.818182	0	0.706439	0.909091	0.583333	1	0.333333
C	15	0.7575	1	0.8	0.554167	0.8	0.25	0.666667	0.5	0.583333	0.7	0.466667	0.85	1	0.8	0.75	0.545807	0.6	0.428571	0.470833	0.8	0.166667	0.583333	0.333333	0.432915	0.583333	0.421053	0.727273	0	0.796717	0.909091	0.833333	1	0.444444
MEDIAN		0.78	1	0.6	0.733333	0.8	0.5	0.833333	0.8	0.733333	0.8	0.666667	0.816667	1	0.7	0.75	0.579539	0.6	0.428571	0.691667	0.8	0.416667	0.916667	0.5	0.567185	0.833333	0.578947	0.909091	0	0.782828	0.909091	0.666667	1	0.555556
MEAN		0.770012	1	0.64	0.727222	0.813333	0.433333	0.855556	0.806667	0.692222	0.726667	0.657778	0.790617	0.985185	0.686667	0.7	0.59603	0.638788	0.447619	0.667222	0.813333	0.422222	0.85	0.583333	0.518481	0.716667	0.575439	0.781818	0	0.708039	0.89697	0.638889	0.8	0.496296
2016-10-01		ESSENTIAL								DESIRABLE
		Drugs and Supplies					Equipment			Drugs and Supplies					Equipment
District	Block/Facility	Total	P&D Drug	Other CH Drugs	Drugs for Emergency Kit	Supplies for Emergency Kit	Total	OPD Equipment	Emergency Equipment	Total	P&D Drug	Other CH Drugs	Drugs for Emergency Kit	Supplies for Emergency Kit	Total	OPD Equipment	Emergency Equipment	IPD Equipment	NBSU Equipment
A	1	0.875	1	0.5	1	1	0.766667	0.8	0.733333	0.833333	1	0.583333	1	0.75	0.606659	0.833333	0.684211	0.909091	0
A	2	0.90625	1	0.625	1	1	0.833333	0.8	0.866667	0.854167	1	0.666667	1	0.75	0.646132	0.833333	0.842105	0.909091	0
A	3	0.90625	1	0.625	1	1	0.8	0.8	0.8	0.854167	1	0.583333	1	0.833333	0.632974	0.833333	0.789474	0.909091	0
A	4	0.90625	1	0.625	1	1	0.75	0.7	0.8	0.854167	1	0.583333	1	0.833333	0.57815	0.666667	0.736842	0.909091	0
A	5	0.88125	1	0.625	1	0.9	0.8	0.8	0.8	0.833333	1	0.583333	1	0.75	0.606659	0.833333	0.684211	0.909091	0
B	6	0.6875	0.6	0.25	1	0.9	0.766667	0.8	0.733333	0.608333	0.6	0.166667	1	0.666667	0.593501	0.833333	0.631579	0.909091	0
B	7	0.75	0.6	0.5	1	0.9	0.833333	0.8	0.866667	0.670833	0.6	0.333333	1	0.75	0.676535	0.916667	0.789474	1	0
B	8	0.71875	0.6	0.375	1	0.9	0.766667	0.8	0.733333	0.629167	0.6	0.25	1	0.666667	0.642544	0.833333	0.736842	1	0
B	9	0.71875	0.6	0.375	1	0.9	0.7	0.8	0.6	0.566667	0.6	0.25	0.916667	0.5	0.60307	0.833333	0.578947	1	0
B	10	0.65	0.2	0.5	1	0.9	0.666667	0.8	0.533333	0.529167	0.2	0.333333	1	0.583333	0.540869	0.833333	0.421053	0.909091	0
C	11	0.497917	0.6	0.125	0.666667	0.6	0.7	0.8	0.6	0.4625	0.6	0.166667	0.75	0.333333	0.502791	0.666667	0.526316	0.818182	0
C	12	0.564583	0.6	0.125	0.833333	0.7	0.7	0.8	0.6	0.504167	0.6	0.166667	0.833333	0.416667	0.457337	0.666667	0.526316	0.636364	0
C	13	0.683333	0.8	0.5	0.833333	0.6	0.616667	0.7	0.533333	0.616667	0.8	0.416667	0.833333	0.416667	0.38746	0.583333	0.421053	0.545455	0
C	14	0.652083	0.8	0.375	0.833333	0.6	0.716667	0.7	0.733333	0.575	0.8	0.333333	0.75	0.416667	0.521431	0.583333	0.684211	0.818182	0
C	15	0.5125	0.8	0.25	0.5	0.5	0.716667	0.7	0.733333	0.491667	0.8	0.25	0.666667	0.25	0.449661	0.583333	0.578947	0.636364	0
MEDIAN		0.71875	0.8	0.5	1	0.9	0.75	0.8	0.733333	0.616667	0.8	0.333333	1	0.666667	0.593501	0.833333	0.684211	0.909091	0
MEAN		0.727361	0.746667	0.425	0.911111	0.826667	0.742222	0.773333	0.711111	0.658889	0.746667	0.377778	0.916667	0.594444	0.563052	0.755556	0.642105	0.854545	0
