# Supplementary material for: Readiness to provide child health services in rural Uttar Pradesh, India: mapping, monitoring and ongoing supportive supervision
Source: BMC Health Serv Res. 2021 Sep 4;21:914. doi: 10.1186/s12913-021-06909-z (PMC8417968; doi:10.1186/s12913-021-06909-z)
Supplement: Supplementary file 3 — Additional file 3. [file 12913_2021_6909_MOESM3_ESM.xlsx]

## Sheet: Drugs and Supplies
Supplementary Table 4A. Facility-wise data elements for essential and desirable drugs and supplies component scores (1 = available and functional, 0 = not available or not functional)
District	Block Name	Reporting Month	Reporting Year	P&D Drugs							Other CH Drugs														Drugs for Emergency Drug Kit														Supplies for Emergency Equipment Kit
				P&D Drugs-E	P&D Drugs-D	ORS	Zinc (20 mg)	Amox DT	Amox suspension	Inj Gentamicin	Other CH Drugs-E	Other CH Drugs-D	Inj Ampicillin	Inj Amikacin (ND)	Doxycycline (tablet)	Inj Ceftriaxone OR Cefotaxime	Antibiotic eye drop/ointment	Paracetamol (syrup or tablet)	Salbutamol syrup (ND)	Salbutamol MDI	Salbutamol nebulizing solution	Albendazole syrup	Vitamin A oral (ND)	Iron syrup (ND)	Drugs ER Kit-E	Drugs ER Kit-D	Inj Adrenaline	Inj Phenobarbitone	Inj Calcium Gluconate	Ringer’s lactate (IV fluids)	10% dextrose (IV fluids)	Inj Pheniramine	Inj Sodium Bicarbonate	Normal saline (IV fluids)	Inj Diazepam	Inj Hydrocortisone	Inj Dopamine	DNS (IV fluids)	Supplies for ER Kit-E	Supplies for ER Kit-D	Plastic/disposable syringes	IV cannula 22/24 G	Nasogastric tube (ANY of 8/10/12 F)	Nasogastric tube (ALL of 8/10/12 F)	Disposable gloves	Scalp vein set 22/24 G	Suction catheter (ANY of 6/8/10 F)	Suction catheter (ALL of 6/8/10 F)	Absorbent wool/gauze
A	1	July	2015	0.8	0.8	1	1	0	1	1	0.375	0.25	0	0	0	1	1	1	0	0	0	0	0	0	0.833333	0.666667	1	0	1	1	0	1	1	1	0	1	0	1	0.6	0.5	1	0	0	0	1	1	0	0	1
A	2	July	2015	1	1	1	1	1	1	1	0.375	0.333333	0	0	1	1	1	1	0	0	0	0	0	0	1	0.916667	1	1	1	1	0	1	1	1	1	1	1	1	0.7	0.5	1	1	0	0	1	0	0	0	1
A	3	July	2015	0.8	0.8	1	1	0	1	1	0.25	0.25	0	0	0	1	0	1	0	0	0	1	0	0	1	0.75	1	1	1	1	0	1	0	1	1	1	0	1	0.7	0.583333	1	1	0	0	1	1	0	0	1
A	4	July	2015	0.8	0.8	1	1	0	1	1	0.375	0.25	0	0	0	1	1	1	0	0	0	0	0	0	1	0.916667	1	1	1	1	1	1	1	1	1	1	0	1	0.9	0.583333	1	1	1	0	1	1	1	0	1
A	5	July	2015	0.6	0.6	1	1	0	0	1	0.375	0.25	0	0	0	1	1	1	0	0	0	0	0	0	0.833333	0.666667	1	0	1	1	0	0	1	1	0	1	1	1	0.6	0.416667	1	1	0	0	1	0	0	0	1
B	6	July	2015	0.8	0.8	1	1	0	1	1	0.375	0.333333	1	0	1	0	1	1	0	0	0	0	0	0	0.833333	0.5	1	0	0	1	0	1	0	1	1	0	0	1	0.8	0.416667	1	0	1	0	1	0	1	0	1
B	7	July	2015	0.6	0.6	1	1	0	0	1	0.375	0.333333	1	0	1	0	1	1	0	0	0	0	0	0	0.5	0.333333	0	0	0	0	0	1	0	1	1	0	0	1	0.5	0.333333	1	0	0	0	1	0	0	0	1
B	8	July	2015	0.8	0.8	1	1	0	1	1	0.375	0.25	1	0	0	0	1	1	0	0	0	0	0	0	0.333333	0.333333	0	1	0	0	0	0	1	1	0	0	0	1	0.4	0.25	1	0	0	0	1	0	0	0	0
B	9	July	2015	0.6	0.6	1	0	0	1	1	0.375	0.333333	1	0	1	0	1	1	0	0	0	0	0	0	0.5	0.416667	0	0	0	0	0	1	1	1	0	1	0	1	0.6	0.333333	1	0	1	0	1	0	0	0	1
B	10	July	2015	0.6	0.6	1	1	0	0	1	0.125	0.166667	0	0	1	0	0	1	0	0	0	0	0	0	0.833333	0.666667	0	0	1	1	0	1	0	1	1	1	1	1	0.5	0.333333	1	0	0	0	1	0	0	0	1
C	11	July	2015	0.6	0.6	1	1	1	0	0	0.375	0.25	0	0	0	1	1	1	0	0	0	0	0	0	0.333333	0.166667	0	0	0	1	0	0	0	0	1	0	0	0	0.4	0.333333	1	1	0	0	0	0	0	0	1
C	12	July	2015	0.4	0.4	1	1	0	0	0	0.375	0.25	0	0	0	1	1	1	0	0	0	0	0	0	0.166667	0.25	0	0	1	0	0	0	1	0	1	0	0	0	0.6	0.416667	1	1	0	0	1	0	0	0	1
C	13	July	2015	0.8	0.8	1	1	1	0	1	0.5	0.416667	1	0	1	1	1	1	0	0	0	0	0	0	0.666667	0.416667	0	0	0	1	0	0	1	1	1	0	0	1	0.6	0.416667	1	1	0	0	1	0	0	0	1
C	14	July	2015	0.6	0.6	1	1	0	0	1	0.5	0.333333	0	0	0	1	1	1	0	0	1	0	0	0	0.166667	0.166667	0	0	1	0	0	0	0	0	1	0	0	0	0.4	0.25	0	1	0	0	1	0	0	0	1
C	15	July	2015	0.6	0.6	1	1	0	0	1	0.375	0.25	0	0	0	1	1	1	0	0	0	0	0	0	0.166667	0.25	0	0	1	0	0	1	0	0	1	0	0	0	0.6	0.416667	1	1	1	0	1	1	0	0	1
A	1	November	2015	0.8	0.8	1	1	0	1	1	0.25	0.166667	0	0	0	0	1	1	0	0	0	0	0	0	0.833333	0.666667	1	0	1	1	0	1	1	1	1	0	0	1	0.6	0.416667	1	0	0	0	1	0	0	0	1
A	2	November	2015	0.8	0.8	1	1	0	1	1	0.5	0.416667	1	0	0	1	1	1	0	0	0	1	0	0	0.666667	0.5	0	1	0	1	0	1	0	0	1	1	0	1	0.7	0.5	1	1	0	0	1	0	0	0	1
A	3	November	2015
A	4	November	2015	0.8	0.8	1	1	0	1	1	0.375	0.25	0	0	0	1	1	1	0	0	0	0	0	0	1	0.75	1	1	0	1	0	1	0	1	1	1	1	1	0.6	0.416667	1	0	0	0	1	0	0	0	1
A	5	November	2015	0.4	0.4	1	1	0	0	0	0.25	0.25	0	0	0	0	1	1	0	0	0	1	0	0	0	0.0833333	0	0	0	0	0	0	1	0	0	0	0	0	0.2	0.166667	1	0	0	0	0	0	0	0	0
B	6	November	2015	0.8	0.8	1	1	0	1	1	0.375	0.25	1	0	0	0	1	1	0	0	0	0	0	0	0.666667	0.5	0	0	0	1	0	1	0	1	1	0	1	1	0.5	0.333333	1	0	0	0	1	0	0	0	1
B	7	November	2015	0.8	0.8	1	1	0	1	1	0.25	0.166667	0	0	0	0	1	1	0	0	0	0	0	0	0.666667	0.416667	0	0	0	1	0	1	0	1	1	0	0	1	0.5	0.333333	1	0	0	0	1	0	0	0	1
B	8	November	2015	0.8	0.8	1	1	0	1	1	0.375	0.333333	1	0	1	0	1	1	0	0	0	0	0	0	0.333333	0.166667	0	0	0	0	0	0	0	1	1	0	0	0	0.4	0.25	0	0	0	0	1	0	0	0	1
B	9	November	2015	0.8	0.8	1	1	0	1	1	0.5	0.416667	1	0	0	1	1	1	0	0	0	1	0	0	0.666667	0.5	0	0	0	1	0	1	1	1	1	0	0	1	0.7	0.416667	1	0	0	0	1	0	1	0	1
B	10	November	2015
C	11	November	2015	0.8	0.8	1	1	0	1	1	0.5	0.416667	0	0	0	1	1	1	0	0	1	1	0	0	0.833333	0.5	1	0	0	1	1	0	0	1	1	0	0	1	0.4	0.25	1	0	0	0	1	0	0	0	1
C	12	November	2015	0.8	0.8	1	1	1	1	0	0.375	0.5	0	0	1	1	1	1	0	1	0	1	0	0	0.666667	0.666667	0	1	1	1	0	0	1	1	1	0	1	1	0.7	0.5	1	1	0	0	1	0	0	0	1
C	13	November	2015	1	1	1	1	1	1	1	0.375	0.333333	0	0	1	1	1	1	0	0	0	0	0	0	0.833333	0.583333	1	0	0	1	0	0	1	1	1	0	1	1	0.5	0.333333	1	0	0	0	1	0	0	0	1
C	14	November	2015	0.8	0.8	1	1	1	0	1	0.375	0.416667	0	0	1	1	1	1	0	0	0	1	0	0	0.833333	0.666667	1	0	1	1	1	0	0	1	1	0	1	1	0.5	0.333333	1	0	0	0	1	0	0	0	1
C	15	November	2015
A	1	April	2016	0.8	0.8	1	1	1	0	1	0.375	0.333333	0	0	1	1	0	1	0	0	1	0	0	0	1	1	1	1	1	1	1	1	1	1	1	1	1	1	0.8	0.583333	1	1	1	0	1	1	0	0	1
A	2	April	2016	1	1	1	1	1	1	1	0.5	0.416667	1	0	0	0	1	1	0	0	1	1	0	0	1	1	1	1	1	1	1	1	1	1	1	1	1	1	0.9	0.75	1	1	1	0	1	1	0	0	1
A	3	April	2016	1	1	1	1	1	1	1	0.625	0.5	1	0	0	1	1	1	0	0	1	1	0	0	1	1	1	1	1	1	1	1	1	1	1	1	1	1	0.6	0.5	1	1	0	0	1	1	0	0	1
A	4	April	2016	1	1	1	1	1	1	1	0.625	0.416667	1	0	0	1	1	1	0	0	1	0	0	0	1	1	1	1	1	1	1	1	1	1	1	1	1	1	1	0.666667	1	1	1	0	1	1	1	0	1
A	5	April	2016	1	1	1	1	1	1	1	0.5	0.416667	1	0	0	0	1	1	0	0	1	1	0	0	1	1	1	1	1	1	1	1	1	1	1	1	1	1	0.8	0.583333	1	1	1	0	1	1	0	0	1
B	6	April	2016	0.8	0.8	1	1	0	1	1	0.25	0.166667	1	0	0	0	0	1	0	0	0	0	0	0	1	1	1	1	1	1	1	1	1	1	1	1	1	1	0.8	0.583333	1	1	0	0	1	0	0	0	1
B	7	April	2016	0.6	0.6	1	1	0	0	1	0.375	0.25	1	0	0	0	0	1	0	0	1	0	0	0	1	1	1	1	1	1	1	1	1	1	1	1	1	1	1	0.833333	1	1	1	1	1	0	1	1	1
B	8	April	2016	0.6	0.6	1	1	0	0	1	0.375	0.25	1	0	0	0	1	1	0	0	0	0	0	0	1	1	1	1	1	1	1	1	1	1	1	1	1	1	0.8	0.666667	1	1	0	0	1	0	0	0	1
B	9	April	2016	0.6	0.6	1	1	0	0	1	0.375	0.25	1	0	0	0	1	1	0	0	0	0	0	0	1	0.916667	1	1	1	1	1	1	1	1	1	1	0	1	0.6	0.416667	1	1	0	0	1	0	0	0	1
B	10	April	2016	0.4	0.4	1	0	0	1	0	0.375	0.25	1	0	0	0	1	1	0	0	0	0	0	0	1	0.916667	1	0	1	1	1	1	1	1	1	1	1	1	0.5	0.333333	1	0	0	0	1	0	0	0	1
C	11	April	2016	1	1	1	1	1	1	1	0.375	0.25	0	0	0	1	1	1	0	0	0	0	0	0	0.666667	0.5	1	1	1	1	0	0	0	1	0	0	0	1	0.4	0.25	1	0	0	0	1	0	0	0	1
C	12	April	2016
C	13	April	2016	0.8	0.8	1	1	0	1	1	0.375	0.25	0	0	0	1	1	1	0	0	0	0	0	0	0.666667	0.333333	0	0	0	1	0	0	0	1	1	0	0	1	0.5	0.333333	1	0	0	0	1	0	0	0	1
C	14	April	2016	0.8	0.8	1	1	0	1	1	0.375	0.25	0	0	0	1	1	1	0	0	0	0	0	0	0.5	0.25	0	0	0	1	0	0	0	1	1	0	0	0	0.5	0.333333	1	0	0	0	1	0	0	0	1
C	15	April	2016
A	1	July	2016	1	1	1	1	1	1	1	0.5	0.583333	1	0	1	1	1	1	0	1	0	1	0	0	0.833333	0.916667	0	1	1	1	1	1	1	1	1	1	1	1	0.8	0.666667	1	1	1	0	1	1	0	0	1
A	2	July	2016	1	1	1	1	1	1	1	0.625	0.666667	1	0	1	1	1	1	0	1	1	1	0	0	1	1	1	1	1	1	1	1	1	1	1	1	1	1	1	0.916667	1	1	1	1	1	1	1	1	1
A	3	July	2016	1	1	1	1	1	1	1	0.5	0.583333	1	0	1	1	1	1	0	1	0	1	0	0	1	1	1	1	1	1	1	1	1	1	1	1	1	1	0.9	0.666667	1	1	1	0	1	0	0	0	1
A	4	July	2016	1	1	1	1	1	1	1	0.5	0.583333	1	0	1	1	1	1	0	1	0	1	0	0	0.833333	0.916667	1	1	1	1	1	1	1	1	1	1	1	0	0.9	0.5	1	1	1	0	1	0	1	0	1
A	5	July	2016	1	1	1	1	1	1	1	0.5	0.5	1	0	0	1	1	1	0	1	0	1	0	0	1	1	1	1	1	1	1	1	1	1	1	1	1	1	0.7	0.5	1	1	1	0	1	1	0	0	1
B	6	July	2016	0.8	0.8	1	1	0	1	1	0.375	0.333333	1	0	0	1	0	1	0	1	0	0	0	0	0.833333	0.916667	0	1	1	1	1	1	1	1	1	1	1	1	1	0.75	1	1	1	1	1	0	1	1	1
B	7	July	2016	0.6	0.6	1	1	0	0	1	0.375	0.416667	1	0	0	1	0	1	0	1	0	1	0	0	0.833333	0.916667	0	1	1	1	1	1	1	1	1	1	1	1	1	0.833333	1	1	1	1	1	0	1	1	1
B	8	July	2016	0.6	0.6	1	1	0	0	1	0.5	0.416667	1	0	0	1	1	1	0	1	0	0	0	0	0.833333	0.916667	0	1	1	1	1	1	1	1	1	1	1	1	1	0.833333	1	1	1	1	1	0	1	1	1
B	9	July	2016	0.6	0.6	1	1	0	0	1	0.5	0.416667	1	0	0	1	1	1	0	1	0	0	0	0	0.833333	0.916667	0	1	1	1	1	1	1	1	1	1	1	1	0.7	0.416667	1	1	1	0	1	0	0	0	1
B	10	July	2016	0.8	0.8	1	1	0	1	1	0.5	0.416667	1	0	0	1	1	1	0	1	0	0	0	0	0.833333	0.916667	0	1	1	1	1	1	1	1	1	1	1	1	0.9	0.666667	1	1	1	1	1	0	1	1	1
C	11	July	2016	0.8	0.8	1	1	1	1	0	0.25	0.25	0	0	0	0	1	1	0	1	0	0	0	0	1	0.75	1	0	1	1	1	0	1	1	1	1	0	1	0.6	0.416667	1	1	0	0	1	0	0	0	1
C	12	July	2016	0.6	0.6	1	1	0	0	1	0.25	0.25	0	0	0	0	1	1	0	1	0	0	0	0	0.833333	0.666667	1	0	1	1	1	0	1	0	1	1	0	1	0.7	0.416667	1	1	1	0	1	0	0	0	1
C	13	July	2016	0.8	0.8	1	1	0	1	1	0.5	0.416667	1	0	0	1	1	1	0	1	0	0	0	0	0.833333	0.666667	1	0	1	1	1	0	1	0	1	1	0	1	0.7	0.416667	1	1	1	0	1	0	0	0	1
C	14	July	2016	0.8	0.8	1	1	0	1	1	0.375	0.333333	0	0	0	1	1	1	0	1	0	0	0	0	0.666667	0.666667	0	1	1	1	1	0	1	0	1	1	0	1	0.7	0.416667	1	1	1	0	1	0	0	0	1
C	15	July	2016	0.8	0.8	1	1	0	1	1	0.25	0.166667	0	0	0	0	1	1	0	0	0	0	0	0	0.666667	0.583333	1	0	1	1	1	0	1	0	0	1	0	1	0.5	0.333333	0	1	0	0	1	0	0	0	1
A	1	Oct	2016	1	1	1	1	1	1	1	0.5	0.583333	1	0	1	1	0	1	0	1	1	1	0	0	1	1	1	1	1	1	1	1	1	1	1	1	1	1	1	0.75	1	1	1	0	1	1	1	1	1
A	2	Oct	2016	1	1	1	1	1	1	1	0.625	0.666667	1	0	1	1	1	1	0	1	1	1	0	0	1	1	1	1	1	1	1	1	1	1	1	1	1	1	1	0.75	1	1	1	0	1	1	1	1	1
A	3	Oct	2016	1	1	1	1	1	1	1	0.625	0.583333	1	0	1	1	1	1	0	0	1	1	0	0	1	1	1	1	1	1	1	1	1	1	1	1	1	1	1	0.833333	1	1	1	1	1	1	1	0	1
A	4	Oct	2016	1	1	1	1	1	1	1	0.625	0.583333	1	0	1	1	1	1	0	0	1	1	0	0	1	1	1	1	1	1	1	1	1	1	1	1	1	1	1	0.833333	1	1	1	1	1	1	1	1	1
A	5	Oct	2016	1	1	1	1	1	1	1	0.625	0.583333	1	0	1	1	1	1	0	0	1	1	0	0	1	1	1	1	1	1	1	1	1	1	1	1	1	1	0.9	0.75	1	1	1	1	1	1	1	0	1
B	6	Oct	2016	0.6	0.6	1	1	0	0	1	0.25	0.166667	1	0	0	0	1	0	0	0	0	0	0	0	1	1	1	1	1	1	1	1	1	1	1	1	1	1	0.9	0.666667	1	1	0	0	1	0	1	1	1
B	7	Oct	2016	0.6	0.6	1	1	0	0	1	0.5	0.333333	1	0	0	0	1	1	0	0	1	0	0	0	1	1	1	1	1	1	1	1	1	1	1	1	1	1	0.9	0.75	1	1	1	1	1	0	1	1	0
B	8	Oct	2016	0.6	0.6	1	1	0	0	1	0.375	0.25	1	0	0	0	1	1	0	0	0	0	0	0	1	1	1	1	1	1	1	1	1	1	1	1	1	1	0.9	0.666667	1	1	1	0	1	0	0	0	1
B	9	Oct	2016	0.6	0.6	1	1	0	0	1	0.375	0.25	1	0	0	0	1	1	0	0	0	0	0	0	1	0.916667	1	1	1	1	1	1	0	1	1	1	1	1	0.9	0.5	1	1	1	0	1	0	1	0	1
B	10	Oct	2016	0.2	0.2	0	0	0	0	1	0.5	0.333333	1	0	0	0	1	1	0	0	1	0	0	0	1	1	1	1	1	1	1	1	1	1	1	1	1	1	0.9	0.583333	1	1	1	0	1	0	1	0	1
C	11	Oct	2016	0.6	0.6	1	1	0	1	0	0.125	0.166667	0	0	0	0	0	1	0	0	0	1	0	0	0.666667	0.75	0	1	1	1	0	1	1	1	1	0	1	1	0.6	0.333333	1	1	1	0	1	0	0	0	1
C	12	Oct	2016	0.6	0.6	1	1	0	1	0	0.125	0.166667	0	0	0	0	1	0	0	0	0	1	0	0	0.833333	0.833333	0	1	1	1	0	1	1	1	1	1	1	1	0.7	0.416667	1	1	0	0	1	0	1	0	1
C	13	Oct	2016	0.8	0.8	1	1	0	1	1	0.5	0.416667	1	0	0	1	1	1	0	0	0	1	0	0	0.833333	0.833333	0	1	1	1	0	1	1	1	1	1	1	1	0.6	0.416667	1	1	0	0	1	0	0	0	1
C	14	Oct	2016	0.8	0.8	1	1	0	1	1	0.375	0.333333	0	0	0	1	1	1	0	0	0	1	0	0	0.833333	0.75	1	1	1	1	0	1	0	0	1	1	1	1	0.6	0.416667	1	1	0	0	1	0	0	0	1
C	15	Oct	2016	0.8	0.8	1	1	0	1	1	0.25	0.25	0	0	0	0	1	1	0	0	0	1	0	0	0.5	0.666667	0	1	1	1	0	1	1	0	1	0	1	1	0.5	0.25	0	0	0	0	1	0	1	0	1
		Both Essential and Desirable Criteria
		ONLY Essential Criteria
		ONLY Desirable Criteria
		Data missing
[truncated: 5 more columns]

## Sheet: Equipment
Supplementary Table 4B. Facility-wise data elements or essential and desirable equipment scores (1 = available and functional, 0 = not available or not functional)
District	Block Name	Reporting Month	Reporting year	Outpatient Department (OPD)															Inpatient Department (IPD)												Emergency Room/Area
				OPD-E	OPD-D	Stethoscope	Blood Pressure Machine with pediatric cuffs	Thermometer	Pen light/torch	Pulse oximeter - fingertip	Pulse oximeter - hospital-grade with peds probes	Clock/timer	Adult weighing scale	Infant weighing scale	Stadiometer for height	Infantometer for length	MUAC tape (ND)	Examination table	IPD-D	Stethoscope	Blood Pressure Machine with pediatric cuffs	Thermometer	Pen light/torch	Pulse oximeter-hospital grade with peds probes	Clock/timer	Adult weighing scale	Infant weighing scale	Suction machine-foot or electric	Nebuliser	Oxygen cylinder/concentrator with regulator and nasal catheter/prongs	ER-E	ER-D	Stethoscope	Blood Pressure Machine with pediatric cuffs	Thermometer	Pen light/torch	Pulse oximeter-hospital grade with peds probes	Clock/timer	Suction machine-electric	Suction machine-foot (ND)	Radiant warmer	Nebuliser	Spacer for metered dose inhaler (MDI)	Oxygen cylinder/concentrator with regulator with nasal catheter/prongs	Face masks (pediatric sizes)	Self-inflating ventilation bags (500/750 mL)	Laryngoscope set with pediatric blades (0, 1 and 2)	Glucometer with strips	MUAC tape
A	1	July	2015	0.3	0.25	1	0	0	0	0	0	0	1	0	0	0	0	1	0	0	0	0	0	0	0	0	0	0	0	0	0.533333	0.473684	1	1	1	1	0	0	1	0	0	0	0	1	0	1	0	0	0
A	2	July	2015	0.4	0.416667	1	0	0	0	0	0	1	1	0	1	0	0	1	0.272727	1	1	1	0	0	0	0	0	0	0	0	0.533333	0.473684	1	1	1	0	0	1	1	0	0	0	0	1	0	1	0	0	0
A	3	July	2015	0.3	0.333333	1	0	0	0	0	0	1	0	0	1	0	0	1	0.181818	0	0	0	0	0	0	0	0	1	0	1	0.0666667	0.0526316	0	0	0	0	0	0	0	0	0	0	0	0	0	0	0	0	0
A	4	July	2015	0.4	0.333333	1	0	1	0	0	0	0	1	0	0	0	0	1	0	0	0	0	0	0	0	0	0	0	0	0	0	0	0	0	0	0	0	0	0	0	0	0	0	0	0	0	0	0	0
A	5	July	2015	0.3	0.25	1	0	0	0	0	0	0	1	0	0	0	0	1	0	0	0	0	0	0	0	0	0	0	0	0	0.466667	0.368421	1	1	1	0	0	0	0	0	0	0	0	1	0	1	0	0	0
B	6	July	2015	0.3	0.333333	1	0	0	0	0	0	1	0	0	1	0	0	1	0.0909091	0	0	0	0	0	0	0	0	0	0	1	0.133333	0.105263	0	0	0	0	0	0	0	0	0	0	0	0	0	0	0	0	0
B	7	July	2015	0.7	0.666667	1	0	1	1	0	0	1	1	1	1	0	0	1	0.272727	0	0	0	0	0	0	0	0	1	1	1	0.333333	0.315789	0	0	0	0	0	0	1	0	0	1	0	1	0	1	0	0	0
B	8	July	2015	0.5	0.5	1	0	1	1	0	0	1	0	0	1	0	0	1	0	0	0	0	0	0	0	0	0	0	0	0	0.2	0.157895	0	0	0	0	0	0	0	0	0	0	0	1	0	0	0	0	0
B	9	July	2015	0.5	0.416667	1	0	0	1	0	0	1	1	0	0	0	0	1	0.0909091	0	0	0	0	0	0	0	0	0	0	1	0	0	0	0	0	0	0	0	0	0	0	0	0	0	0	0	0	0	0
B	10	July	2015	0.3	0.25	1	0	0	0	0	0	1	0	0	0	0	0	1	0	0	0	0	0	0	0	0	0	0	0	0	0	0	0	0	0	0	0	0	0	0	0	0	0	0	0	0	0	0	0
C	11	July	2015	0.5	0.416667	1	0	1	1	0	0	1	0	0	0	0	0	1	0.0909091	0	0	0	0	0	0	0	0	0	0	1	0	0	0	0	0	0	0	0	0	0	0	0	0	0	0	0	0	0	0
C	12	July	2015	0.6	0.5	1	0	1	1	0	0	1	0	1	0	0	0	1	0.0909091	0	0	0	0	0	0	0	0	0	0	1	0	0	0	0	0	0	0	0	0	0	0	0	0	0	0	0	0	0	0
C	13	July	2015	0.4	0.333333	1	0	1	1	0	0	0	0	0	0	0	0	1	0.181818	0	0	0	0	0	0	0	0	1	0	1	0	0	0	0	0	0	0	0	0	0	0	0	0	0	0	0	0	0	0
C	14	July	2015	0.5	0.5	1	0	1	1	0	0	1	0	0	1	0	0	1	0.181818	0	0	0	0	0	0	0	0	1	0	1	0	0	0	0	0	0	0	0	0	0	0	0	0	0	0	0	0	0	0
C	15	July	2015	0.5	0.416667	1	0	1	0	0	0	1	1	0	0	0	0	1	0.0909091	0	0	0	0	0	0	0	0	0	0	1	0	0	0	0	0	0	0	0	0	0	0	0	0	0	0	0	0	0	0
A	1	November	2015	0.3	0.25	1	0	0	1	0	0	1	0	0	0	0	0	0	0	0	0	0	0	0	0	0	0	0	0	0	0.133333	0.157895	1	0	0	0	0	0	0	0	1	0	0	0	0	1	0	0	0
A	2	November	2015	0.2	0.166667	0	0	0	0	0	0	1	0	0	0	0	0	1	0.0909091	0	0	0	0	0	1	0	0	0	0	0	0.2	0.210526	1	1	0	0	0	1	0	0	1	0	0	0	0	0	0	0	0
A	3
A	4	November	2015	0.5	0.416667	1	1	1	0	0	0	1	0	0	0	0	0	1	0	0	0	0	0	0	0	0	0	0	0	0	0.133333	0.157895	1	1	0	0	0	0	0	0	1	0	0	0	0	0	0	0	0
A	5	November	2015	0.1	0.0833333	1	0	0	0	0	0	0	0	0	0	0	0	0	0	0	0	0	0	0	0	0	0	0	0	0	0	0.105263	0	0	0	0	0	0	1	0	1	0	0	0	0	0	0	0	0
B	6	November	2015	0.3	0.333333	1	1	0	0	0	0	1	0	0	1	0	0	0	0.727273	1	1	1	0	0	1	1	1	1	1	0	0.333333	0.263158	1	1	1	1	0	1	0	0	0	0	0	0	0	0	0	0	0
B	7	November	2015	0.7	0.75	1	1	1	0	0	0	1	1	1	1	1	0	1	0.636364	1	1	1	1	0	0	0	1	1	0	1	0.4	0.315789	1	1	0	1	0	1	0	0	0	1	0	0	0	1	0	0	0
B	8	November	2015	0.1	0.0833333	1	0	0	0	0	0	0	0	0	0	0	0	0	0.545455	1	1	1	0	0	1	0	1	1	0	0	0.2	0.157895	1	1	1	0	0	0	0	0	0	0	0	0	0	0	0	0	0
B	9	November	2015	0.5	0.416667	1	1	1	1	0	0	0	0	0	0	0	0	1	0.636364	1	1	1	1	0	0	0	1	1	0	1	0.4	0.315789	1	1	1	1	0	0	0	0	0	0	0	0	1	1	0	0	0
B	10
C	11	November	2015	0.8	0.666667	1	1	1	1	0	0	1	1	1	0	0	0	1	0.727273	1	1	1	1	0	0	1	1	1	0	1	0.6	0.526316	1	1	1	1	0	0	1	0	0	0	0	1	0	1	0	1	0
C	12	November	2015	0.8	0.916667	1	1	1	1	0	1	1	1	1	1	1	0	1	0.363636	1	1	1	1	0	0	0	0	0	0	0	0.6	0.631579	1	1	1	1	1	0	1	0	1	0	0	1	0	1	1	0	0
C	13	November	2015	0.9	0.833333	1	1	1	1	0	0	3	1	0	0	1	0	1	0.545455	1	1	1	1	0	0	0	1	0	0	1	0.6	0.473684	1	1	1	1	0	1	0	0	0	0	0	1	0	1	0	0	0
C	14	November	2015	0.8	0.75	1	1	1	1	0	0	1	1	1	0	1	0	1	0.909091	1	1	1	1	0	0	1	1	1	2	1	0.533333	0.473684	1	1	1	1	0	1	1	0	0	0	0	0	1	0	0	0	0
C	15
A	1	April	2016	0.4	0.416667	1	1	1	0	0	0	1	0	0	1	0	0	0	0.636364	1	1	1	1	0	1	0	0	1	0	1	0.666667	0.578947	1	1	1	1	0	0	1	0	0	1	0	1	1	1	0	0	0
A	2	April	2016	0.7	0.666667	1	1	1	1	0	0	1	1	0	1	0	0	1	0.545455	1	1	1	0	0	0	0	1	1	0	1	0.733333	0.684211	1	1	1	1	0	1	1	0	0	1	0	1	1	0	1	1	0
A	3	April	2016	0.6	0.583333	1	1	1	1	0	0	0	1	0	1	0	0	1	0.454545	1	1	1	1	0	0	0	1	0	0	0	0.733333	0.578947	1	1	1	1	0	0	0	0	0	1	0	1	1	1	0	1	0
A	4	April	2016	0.7	0.75	1	1	1	1	0	1	1	1	0	1	0	0	1	0.363636	1	1	1	1	0	0	0	0	0	0	0	0.8	0.789474	1	1	1	1	0	0	1	0	1	1	0	1	1	1	1	2	0
A	5	April	2016	0.8	0.833333	1	1	1	1	0	0	1	1	1	1	1	0	1	0.454545	1	1	1	1	0	0	0	0	1	0	0	0.8	0.631579	1	1	1	1	0	1	0	0	0	1	0	1	1	1	0	1	0
B	6	April	2016	0.8	0.833333	1	1	1	1	0	0	1	1	1	1	1	0	1	0.909091	1	1	1	1	0	1	1	1	1	1	1	0.733333	0.631579	1	1	1	1	1	1	1	0	0	0	0	1	1	1	0	1	0
B	7	April	2016	0.8	0.916667	1	1	1	1	0	1	1	1	1	1	1	0	1	1	1	1	1	1	1	1	1	1	1	1	1	0.866667	0.789474	1	1	1	1	1	1	1	0	0	1	0	1	1	1	1	1	0
B	8	April	2016	0.8	0.833333	1	1	1	1	0	0	1	1	1	1	1	0	1	1	1	1	1	1	1	1	1	1	1	1	1	0.733333	0.684211	1	1	1	1	1	1	1	0	0	1	0	1	1	0	1	1	0
B	9	April	2016	0.8	0.833333	1	1	1	1	0	0	1	1	1	1	1	0	1	0.909091	1	1	1	1	0	1	1	1	1	1	1	0.533333	0.526316	1	1	1	1	0	1	1	0	0	1	0	1	1	0	1	0	0
B	10	April	2016	0.8	0.833333	1	1	1	1	0	0	1	1	1	1	1	0	1	0.818182	1	1	1	1	0	1	1	1	0	1	1	0.533333	0.421053	1	1	1	1	0	1	0	0	0	1	0	1	0	0	0	1	0
C	11	April	2016	0.6	0.666667	1	1	1	0	0	1	1	1	0	1	0	0	1	0.181818	1	1	0	0	0	0	0	0	0	0	0	0.2	0.210526	1	1	0	0	0	0	1	0	0	0	0	1	0	0	0	0	0
C	12
C	13	April	2016	0.6	0.583333	1	1	1	1	0	0	0	1	0	0	1	0	1	0.363636	1	1	1	1	0	0	0	0	0	0	0	0.333333	0.315789	1	1	1	1	0	0	0	0	1	0	0	1	0	0	0	0	0
C	14	April	2016	0.7	0.666667	1	1	1	1	0	0	1	1	0	1	0	0	1	0.272727	1	1	1	0	0	0	0	0	0	0	0	0.266667	0.210526	1	1	1	0	0	0	0	0	0	0	0	1	0	0	0	0	0
C	15
A	1	July	2016	0.6	0.583333	1	1	1	1	0	0	1	0	0	1	0	0	1	0.818182	1	1	1	1	0	1	1	1	1	0	1	0.8	0.684211	1	1	1	1	0	1	1	0	0	1	0	1	1	1	0	1	0
A	2	July	2016	0.8	0.916667	1	1	1	1	0	1	1	1	1	1	1	0	1	0.909091	1	1	1	1	0	1	1	1	1	1	1	0.866667	0.842105	1	1	1	1	1	1	1	0	0	1	1	1	1	1	1	1	0
A	3	July	2016	0.8	0.833333	1	1	1	1	0	0	1	1	1	1	1	0	1	1	1	1	1	1	1	1	1	1	1	1	1	0.866667	0.736842	1	1	1	1	1	1	1	0	0	1	0	1	1	1	0	1	0
A	4	July	2016	0.5	0.416667	1	1	1	1	0	0	0	0	0	0	0	0	1	0.909091	1	1	1	1	0	1	1	1	1	1	1	0.666667	0.578947	1	1	1	1	0	0	1	0	0	1	0	1	0	1	0	1	0
A	5	July	2016	0.8	0.833333	1	1	1	1	0	0	1	1	1	1	1	0	1	0.909091	1	1	1	1	0	1	1	1	1	1	1	0.666667	0.578947	1	1	1	1	0	1	1	0	0	1	0	1	0	1	0	0	0
B	6	July	2016	0.8	0.833333	1	1	1	1	0	0	1	1	1	1	1	0	1	0.909091	1	1	1	1	0	1	1	1	1	1	1	0.8	0.684211	1	1	1	1	1	1	1	0	0	0	0	1	1	1	0	1	0
B	7	July	2016	0.8	0.833333	1	1	1	1	0	0	1	1	1	1	1	0	1	1	1	1	1	1	1	1	1	1	1	1	1	0.866667	0.789474	1	1	1	1	1	1	1	0	0	1	0	1	1	1	1	1	0
B	8	July	2016	0.8	0.833333	1	1	1	1	0	0	1	1	1	1	1	0	1	1	1	1	1	1	1	1	1	1	1	1	1	0.733333	0.684211	1	1	1	1	1	1	1	0	0	1	0	1	1	0	1	1	0
B	9	July	2016	0.8	0.833333	1	1	1	1	0	0	1	1	1	1	1	0	1	0.909091	1	1	1	1	0	1	1	1	1	1	1	0.666667	0.631579	1	1	1	1	0	1	1	0	0	1	0	1	1	0	1	1	0
B	10	July	2016	0.8	0.833333	1	1	1	1	0	0	1	1	1	1	1	0	1	0.909091	1	1	1	1	0	1	1	1	1	1	1	0.666667	0.526316	1	1	1	1	0	1	0	0	0	1	0	1	1	0	0	1	0
C	11	July	2016	0.7	0.666667	1	1	1	1	0	0	1	1	0	1	0	0	1	0	0	0	0	0	0	0	0	0	0	0	0	0.4	0.368421	1	1	1	1	0	0	1	0	0	0	0	0	0	1	0	0	0
C	12	July	2016	0.7	0.583333	1	1	1	1	0	0	1	1	0	0	0	0	1	0.727273	1	1	1	1	0	1	1	1	0	0	1	0.533333	0.421053	1	1	1	1	0	1	0	0	0	0	0	1	0	1	0	1	0
C	13	July	2016	0.6	0.583333	1	1	1	1	0	0	1	1	0	1	0	0	0	0.181818	1	1	0	0	0	0	0	0	0	0	0	0.266667	0.210526	1	1	0	0	0	0	0	0	0	0	0	1	0	0	0	0	0
C	14	July	2016	0.7	0.583333	1	1	1	1	0	0	1	1	0	0	0	0	1	0.818182	1	1	1	1	0	1	1	1	1	0	1	0.6	0.473684	1	1	1	1	0	1	0	0	0	0	0	1	0	1	0	1	0
C	15	July	2016	0.7	0.583333	1	1	1	1	0	0	1	1	0	0	0	0	1	0.727273	1	1	1	1	0	0	1	1	1	0	1	0.466667	0.421053	1	1	1	1	0	0	0	0	0	0	0	1	0	1	1	1	0
A	1	Oct	2016	0.8	0.833333	1	1	1	1	0	0	1	1	1	1	1	0	1	0.909091	1	1	1	1	0	1	1	1	1	1	1	0.733333	0.684211	1	1	1	1	0	1	1	0	0	1	1	1	1	0	0	1	0
A	2	Oct	2016	0.8	0.833333	1	1	1	1	0	0	1	1	1	1	1	0	1	0.909091	1	1	1	1	0	1	1	1	1	1	1	0.866667	0.842105	1	1	1	1	1	1	1	0	0	1	1	1	1	1	1	1	0
A	3	Oct	2016	0.8	0.833333	1	1	1	1	0	0	1	1	1	1	1	0	1	0.909091	1	1	1	1	0	1	1	1	1	1	1	0.8	0.789474	1	1	1	1	0	1	1	0	1	1	0	1	1	1	1	1	0
A	4	Oct	2016	0.7	0.666667	1	1	1	1	0	0	1	1	0	1	0	0	1	0.909091	1	1	1	1	0	1	1	1	1	1	1	0.8	0.736842	1	1	1	1	0	1	1	0	0	1	0	1	1	1	1	1	0
A	5	Oct	2016	0.8	0.833333	1	1	1	1	0	0	1	1	1	1	1	0	1	0.909091	1	1	1	1	0	1	1	1	1	1	1	0.8	0.684211	1	1	1	1	0	1	1	0	0	1	0	1	1	1	0	1	0
B	6	Oct	2016	0.8	0.833333	1	1	1	1	0	0	1	1	1	1	1	0	1	0.909091	1	1	1	1	0	1	1	1	1	1	1	0.733333	0.631579	1	1	1	1	1	1	1	0	0	0	0	1	1	1	0	1	0
B	7	Oct	2016	0.8	0.916667	1	1	1	1	0	1	1	1	1	1	1	0	1	1	1	1	1	1	1	1	1	1	1	1	1	0.866667	0.789474	1	1	1	1	1	1	1	0	0	1	0	1	1	1	1	1	0
B	8	Oct	2016	0.8	0.833333	1	1	1	1	0	0	1	1	1	1	1	0	1	1	1	1	1	1	1	1	1	1	1	1	1	0.733333	0.736842	1	1	1	1	1	1	1	0	1	1	0	1	1	0	1	1	0
B	9	Oct	2016	0.8	0.833333	1	1	1	1	0	0	1	1	1	1	1	0	1	1	1	1	1	1	1	1	1	1	1	1	1	0.6	0.578947	1	1	1	1	0	1	1	0	0	1	0	1	1	0	1	0	0
B	10	Oct	2016	0.8	0.833333	1	1	1	1	0	0	1	1	1	1	1	0	1	0.909091	1	1	1	1	1	1	1	1	0	1	1	0.533333	0.421053	1	1	1	1	0	1	0	0	0	1	0	1	0	0	0	0	0
C	11	Oct	2016	0.8	0.666667	1	1	1	1	0	0	1	1	1	0	0	0	1	0.818182	1	1	1	1	0	1	1	1	1	0	1	0.6	0.526316	1	1	1	1	0	1	1	0	0	0	0	1	0	1	0	0	0
C	12	Oct	2016	0.8	0.666667	1	1	1	1	0	0	1	1	1	0	0	0	1	0.636364	1	1	1	1	0	1	1	0	1	0	0	0.6	0.526316	1	1	1	1	0	1	1	0	0	0	0	0	0	1	0	1	0
C	13	Oct	2016	0.7	0.583333	1	1	1	1	0	0	1	1	0	0	0	0	1	0.545455	1	1	1	1	0	1	0	0	0	0	1	0.533333	0.421053	1	0	0	1	0	1	0	0	0	0	0	1	0	1	0	1	0
C	14	Oct	2016	0.7	0.583333	1	1	1	1	0	0	1	1	0	0	0	0	1	0.818182	1	1	1	1	0	1	1	0	1	1	1	0.733333	0.684211	1	1	1	1	0	1	1	0	1	1	0	1	0	1	0	1	0
C	15	Oct	2016	0.7	0.583333	1	1	1	1	0	0	1	1	0	0	0	0	1	0.636364	1	1	1	1	0	1	1	0	0	0	1	0.733333	0.578947	1	1	1	1	0	1	0	0	0	0	0	1	1	1	0	1	0
		Both Essential and Desirable Criteria
		ONLY Essential Criteria
		ONLY Desirable Criteria
		Data missing
[truncated: 16 more columns]

## Sheet: Infrastructure
Supplementary Table 4C. Facility-wise data elements or essential and desirable infrastructure scores (1 = available and functional, 0 = not available or not functional, 99 = not applicable)
District Name	Block Name	Reporting Month	Reporting Year	24*7 Electricity Connection			Computer with internet			Lab Facility	Ambulance Facility	Pharmacy	X-ray Unit	Blood Storage	ICTC	24*7 Emergency Room/Area					NBSU	Pediatric Beds	Shelter/Shed for Relative	Meet Criteria for Infrastructure Strengthening
				Electricity connection	24*7 Power-Back-Up											24*7 Emergency Room/Area	Separate Emergency Area/Room	24*7 Power in Emerg Area
					Generator	Inverter	Computer with internet	Computer	Internet									Generator	Inverter	Electricity connection				Essential	Desirable
A	1	July	2015	1	1	1	1	1	1	1	1	1	1	99	0	1	1	1	1	1	0	0	0	1	0.6
A	2	July	2015	1	1	1	1	1	1	1	1	1	1	1	1	1	1	2	1	1	0	0	0	1	0.727273
A	3	July	2015	1	1	1	1	1	1	1	1	1	0	99	0	0	2	.	.	1	0	0	0	0.8	0.4
A	4	July	2015	1	1	1	1	1	1	1	1	1	1	99	0	1	1	2	1	1	0	0	0	1	0.6
A	5	July	2015	1	1	1	1	1	1	1	1	1	0	99	0	1	1	1	1	1	0	0	0	1	0.5
B	6	July	2015	1	1	1	1	1	1	1	1	1	0	99	0	1	1	2	1	1	1	0	0	1	0.6
B	7	July	2015	1	1	1	1	1	1	1	1	1	1	99	1	1	1	1	1	1	1	0	0	1	0.8
B	8	July	2015	1	1	1	1	1	1	1	1	1	1	0	1	1	1	2	1	1	1	0	0	1	0.727273
B	9	July	2015	1	1	1	1	1	1	1	1	1	1	0	1	0	2	.	.	1	1	0	0	0.8	0.636364
B	10	July	2015	1	1	1	1	1	1	1	1	1	1	99	0	0	2	.	.	1	0	0	0	0.8	0.5
C	11	July	2015	1	1	1	1	1	1	1	1	1	0	99	0	0	1	2	2	1	0	0	0	0.8	0.4
C	12	July	2015	1	1	1	1	1	1	1	1	1	0	99	0	0	1	2	2	1	0	0	0	0.8	0.4
C	13	July	2015	1	1	1	1	1	1	1	1	1	1	99	0	0	2	.	.	1	0	0	1	0.8	0.6
C	14	July	2015	1	1	1	1	1	1	1	1	1	0	99	1	0	1	2	2	1	0	0	0	0.8	0.5
C	15	July	2015	1	1	1	1	1	1	1	1	1	0	99	0	1	1	1	1	1	0	0	0	1	0.5
A	1	July	2016	1	1	1	1	1	1	1	1	1	1	99	1	1	1	1	1	1	0	0	1	1	0.8
A	2	July	2016	1	1	1	1	1	1	1	1	1	1	0	1	1	1	1	1	1	1	1	1	1	0.909091
A	3	July	2016	1	1	1	1	1	1	1	1	1	0	99	0	1	1	1	1	1	0	0	0	1	0.5
A	4	July	2016	1	1	1	1	1	1	1	1	1	0	99	1	1	1	1	1	1	0	0	1	1	0.7
A	5	July	2016	1	1	1	1	1	1	1	1	1	0	99	0	1	1	1	1	1	0	0	1	1	0.6
B	6	July	2016	1	1	1	1	1	1	1	1	1	0	99	0	1	1	1	1	1	0	0	0	1	0.5
B	7	July	2016	1	1	1	1	1	1	1	1	1	1	99	1	1	1	1	1	1	0	0	0	1	0.7
B	8	July	2016	1	1	1	1	1	1	1	1	1	1	0	1	1	1	1	1	1	0	0	0	1	0.636364
B	9	July	2016	1	1	1	1	1	1	1	1	1	1	0	1	1	1	1	1	1	0	0	0	1	0.636364
B	10	July	2016	1	1	1	1	1	1	1	1	1	0	99	1	1	1	1	1	1	0	0	0	1	0.6
C	11	July	2016	1	1	1	1	1	1	1	1	1	0	99	1	1	1	1	1	1	0	0	0	1	0.6
C	12	July	2016	2	1	1	1	1	1	1	1	1	0	99	0	1	1	1	1	2	0	0	0	1	0.5
C	13	July	2016	1	1	1	1	1	1	1	1	1	1	99	1	1	1	1	1	1	0	0	0	1	0.7
C	14	July	2016	1	1	1	1	1	1	1	1	1	0	99	1	1	1	1	1	1	0	0	0	1	0.6
C	15	July	2016	1	1	1	1	1	1	1	1	1	0	99	1	1	1	2	1	1	0	0	0	1	0.6
		Both Essential and Desirable Criteria
		ONLY Essential Criteria
		ONLY Desirable Criteria

## Sheet: Human Resources
District name	District code	Block Name	District	Block	Reporting Month	Reporting Year	Number Pediatrician		F-IMNCI Trained Staff Nurses				F-IMNCI Trained MBBS MO				1 or more AYUSH MO	Lab Technicians		Pharmacists		1 or more X-ray technicans	Meet Criteria for Staff Strengthening
			Supplementary Table 4D. Facility-wise data elements or essential and desirable human resources scores (1 = available , 0 = not available unless number of staff indicated in column title)
							Number Pediatricians	At least 1 Pediatrician	Number Staff Nurses	Number Staff Nurses with F-IMNCI Training	3 or more F-IMNCI trained staff nurses	6 or more F-IMNCI trained staff nurses	Number of MBBS MOs	Number MBBS MOs with F-IMNCI Training	1 MBBS MO with F-IMNCI training	2 or more MBBS MOs with F-IMNCI training		1 or more Lab technicians	2 or more Lab technicians	1 or more Pharamcists	2 or more Pharmacists		Essential	Desirable
Bareilly	19	Majhgawan	A	1	July	2015	0	0	5	0	0	0	5	0	0	0	1	1	1	1	1	1	0.6	0.571429
Bareilly	19	Alampur Zafarabad	A	2	July	2015	1	1	12	0	0	0	5	0	0	0	1	1	1	1	0	1	0.6	0.571429
Bareilly	19	Kyara	A	3	July	2015	0	0	7	0	0	0	2	0	0	0	1	1	0	1	0	0	0.6	0.142857
Bareilly	19	Baheri	A	4	July	2015	0	0	9	0	0	0	3	0	0	0	1	1	0	1	1	0	0.6	0.285714
Bareilly	19	Fatehganj pashchimi	A	5	July	2015	0	0	5	0	0	0	3	0	0	0	1	1	0	1	0	0	0.6	0.142857
Gonda	52	Rupaidih	B	6	July	2015	.	.	5	0	0	0	6	0	0	0	1	1	1	1	1	1	0.6	0.571429
Gonda	52	Paraspur	B	7	July	2015	2	1	5	0	0	0	2	0	0	0	1	1	0	1	1	1	0.6	0.571429
Gonda	52	Itiathok	B	8	July	2015	1	1	3	0	0	0	2	0	0	0	1	1	0	1	0	1	0.6	0.428571
Gonda	52	Jhanjhari	B	9	July	2015	1	1	4	0	0	0	2	0	0	0	1	1	1	1	1	1	0.6	0.714286
Gonda	52	Mankapur	B	10	July	2015	0	0	5	0	0	0	3	0	0	0	1	1	0	1	0	1	0.6	0.285714
Allahabad	44	Bahadurpur	C	11	July	2015	0	0	3	0	0	0	1	0	0	0	1	1	1	1	1	0	0.6	0.428571
Allahabad	44	Chaka	C	12	July	2015	0	0	6	0	0	0	2	0	0	0	1	1	1	1	1	0	0.6	0.428571
Allahabad	44	Karchhana	C	13	July	2015	0	0	4	0	0	0	1	0	0	0	1	1	1	1	1	0	0.6	0.428571
Allahabad	44	Koraon	C	14	July	2015	0	0	3	0	0	0	1	0	0	0	1	1	1	1	1	0	0.6	0.428571
Allahabad	44	Handia	C	15	July	2015	0	0	1	0	0	0		0	0	0	0	1	1	1	0	0	0.4	0.142857
Bareilly	19	Bhamora	A	1	July	2016	0	0	7	0	0	0	2	1	1	0	1	0	0	1	1	1	0.6	0.428571
Bareilly	19	Baheri	A	2	July	2016	0	0	13	0	0	0	4	0	0	0	1	1	1	1	1	1	0.6	0.571429
Bareilly	19	Fatehganj(west)	A	3	July	2016	0	0	7	0	0	0	2	0	0	0	1	1	0	1	0	0	0.6	0.142857
Bareilly	19	Kyara	A	4	July	2016	0	0	7	0	0	0	0	0	0	0	1	0	0	1	1	0	0.4	0.285714
Bareilly	19	Majhgawan	A	5	July	2016	0	0	6	0	0	0	1	0	0	0	1	1	0	1	0	0	0.6	0.142857
Allahabad	44	Bahadurpur	B	6	July	2016	0	0	5	0	0	0	6	1	1	0	1	1	1	1	1	1	0.8	0.571429
Allahabad	44	Chaka	B	7	July	2016	1	1	6	0	0	0	2	0	0	0	1	1	0	1	1	1	0.6	0.571429
Allahabad	44	Handia	B	8	July	2016	1	1	6	0	0	0	1	0	0	0	1	1	1	1	1	1	0.6	0.714286
Allahabad	44	Karchhna	B	9	July	2016	0	0	5	0	0	0	2	2	1	1	1	1	1	1	1	1	0.8	0.714286
Allahabad	44	Koraon	B	10	July	2016	0	0	4	0	0	0	2	0	0	0	0	1	0	1	1	1	0.4	0.285714
Gonda	52	Itiathok	C	11	July	2016	0	0	4	0	0	0	0	0	0	0	1	1	1	1	1	1	0.6	0.571429
Gonda	52	Jhanjhari	C	12	July	2016	0	0	1	0	0	0	2	1	1	0	1	1	0	1	1	0	0.8	0.285714
Gonda	52	Mankapur	C	13	July	2016	0	0	4	0	0	0	0	0	0	0	1	1	1	1	1	1	0.6	0.571429
Gonda	52	Paraspur	C	14	July	2016	0	0	4	0	0	0	1	1	1	0	1	1	1	1	1	0	0.8	0.428571
Gonda	52	Ruapaideeh	C	15	July	2016	0	0	1	0	0	0	2	1	1	0	1	1	1	1	0	1	0.8	0.428571
					Both Essential and Desirable Criteria
					ONLY Essential Criteria
					ONLY Desirable Criteria

## Sheet: Services
Supplementary Table 4E. Facility-wise data elements or essential and desirable services scores (1 = available , 0 = not available)
District name	Block name	Reporting Month	Reporting Year	OPD Services													ER Services														IPD Services			Neonatal services
				OPD Essential	OPD Desirable	Outpatient case management of infant/child with cough	Outpatient case management of infant/child with respiratory distress	Outpatient case management of infant/child with diarrhoea	Assessment of infant/child for dehydration	Provision of ORS for infant/child with diarrhoea	Provision of zinc for infant/child with diarrhoea	Counselling on immunization	Child Immunization	Measuring weight of the infant/child	Measuring length/height of the infant/child	Use of growth chart for weight/length/height recording	ER Essential	ER Desirable	Nebulisation	Identification of infant/child with hypoxemia	Oxygen delivery for infant/child with hypoxemia	Triage by qualified health professional	Acute stabilization of sick infant/child (airway, breathing, circulation, convulsions)	Management of hypoglycemia	Case management of infant/child with fever	Laboratory testing for malaria	Case management of child with severe anaemia	Assessment of infant/child with severe acute malnutrition	Pre-referral management of infant/child with severe acute malnutrition	Referral of sick infant/child	IPD Desirable	Inpatient case management of infant/child with pneumonia	Inpatient case management of infant/child with diarrhoea and moderate/severe dehydration	Neonatal Essential	Neonatal Desirable	Weighing	Neonatal resuscitation	Breastfeeding/ feeding support (ND)	Neonatal I/V Access with 22/24 G cannula	Nasogastric feeding	Identification and management of sick newborns	Phototherapy	Management of newborn sepsis (ND)	Oxygen delivery to neonates with hypoxemia (ND)
A	1	July	2015	1	0.909091	1	1	1	1	1	1	1	1	1	1	0	0.5	0.416667	0	1	0	0	0	0	1	1	0	1	0	1	1	1	1	0.75	0.333333	1	1	0	0	0	1	0	0	0
A	2	July	2015	0.888889	0.727273	1	1	1	1	1	1	1	1	0	0	0	0.4	0.333333	0	1	1	0	0	0	1	1	0	0	0	0	1	1	1	0.75	0.333333	1	1	0	0	0	1	0	0	0
A	3	July	2015	0.888889	0.727273	1	1	1	1	1	1	1	1	0	0	0	0.4	0.333333	0	1	0	0	0	0	1	1	0	0	0	1	1	1	1	0.75	0.333333	1	1	0	0	0	1	0	0	0
A	4	July	2015	1	0.909091	1	1	1	1	1	1	1	1	1	1	0	0.5	0.416667	0	1	1	0	0	0	1	1	0	0	0	1	1	1	1	0.75	0.333333	1	1	0	0	0	1	0	0	0
A	5	July	2015	0.888889	0.727273	1	1	1	1	1	1	1	1	0	0	0	0.5	0.416667	0	1	1	0	0	0	1	1	0	0	0	1	1	1	1	0.75	0.333333	1	1	0	0	0	1	0	0	0
B	6	July	2015	0.888889	0.818182	1	0	1	1	1	1	1	1	1	1	0	0.2	0.25	1	0	0	0	0	0	0	1	0	0	0	1	0.5	0	1	0.75	0.333333	1	1	0	0	0	1	0	0	0
B	7	July	2015	0.777778	0.636364	1	1	1	1	1	1	0	1	0	0	0	0.3	0.333333	1	0	0	0	0	0	1	1	0	0	0	1	0.5	0	1	0.5	0.333333	1	0	0	1	0	1	0	0	0
B	8	July	2015	0.777778	0.636364	1	1	1	1	1	1	0	1	0	0	0	0.6	0.5	0	0	1	0	1	0	1	1	0	1	0	1	0.5	0	1	0.75	0.444444	1	1	0	1	0	1	0	0	0
B	9	July	2015	0.888889	0.727273	1	1	1	1	1	1	1	1	0	0	0	0.4	0.333333	0	0	0	0	0	0	1	1	0	1	0	1	0.5	0	1	0.75	0.333333	1	1	0	0	0	1	0	0	0
B	10	July	2015	0.888889	0.727273	1	1	1	1	1	1	1	1	0	0	0	0.3	0.25	0	0	0	0	0	0	1	1	0	0	0	1	0.5	0	1	0.75	0.333333	1	1	0	0	0	1	0	0	0
C	11	July	2015	1	0.909091	1	1	1	1	1	1	1	1	1	1	0	0.5	0.5	0	0	0	0	0	0	1	1	1	1	1	1	1	1	1	0.5	0.222222	1	1	0	0	0	0	0	0	0
C	12	July	2015	0.888889	0.818182	1	1	0	1	1	1	1	1	1	1	0	0.5	0.5	0	0	0	0	0	0	1	1	1	1	1	1	0.5	0	1	0.75	0.666667	1	1	0	0	3	1	0	0	0
C	13	July	2015	0.888889	0.818182	1	0	1	1	1	1	1	1	1	1	0	0.4	0.333333	0	1	0	0	0	0	1	1	0	0	0	1	0.5	0	1	0.75	0.555556	1	1	0	1	1	1	0	0	0
C	14	July	2015	0.777778	0.818182	0	0	1	1	1	1	1	1	1	1	1	0.8	0.75	0	1	1	0	1	0	1	1	1	1	1	1	1	1	1	0.5	0.333333	1	1	0	1	0	0	0	0	0
C	15	July	2015	0.888889	0.727273	1	1	1	1	1	1	1	1	0	0	0	0.9	0.833333	0	1	1	0	1	1	1	1	1	1	1	1	1	1	1	0.75	0.444444	1	1	0	1	0	1	0	0	0
A	1	July	2016	1	0.909091	1	1	1	1	1	1	1	1	1	1	0	0.7	0.666667	1	1	1	0	1	1	0	1	0	1	0	1	1	1	1	0.75	0.555556	1	1	0	1	1	1	0	0	0
A	2	July	2016	1	0.909091	1	1	1	1	1	1	1	1	1	1	0	0.8	0.75	1	1	1	0	1	1	1	1	0	1	0	1	1	1	1	0.75	0.666667	1	1	0	1	1	1	1	0	0
A	3	July	2016	1	0.909091	1	1	1	1	1	1	1	1	1	1	0	0.9	0.833333	1	1	1	0	1	1	1	1	1	1	0	1	1	1	1	0.75	0.555556	1	1	0	1	1	1	0	0	0
A	4	July	2016	1	0.909091	1	1	1	1	1	1	1	1	1	1	0	0.4	0.5	1	1	0	0	0	0	1	1	0	0	1	1	1	1	1	0.5	0.333333	1	0	0	1	0	1	0	0	0
A	5	July	2016	1	0.909091	1	1	1	1	1	1	1	1	1	1	0	0.9	0.833333	1	1	1	0	1	1	1	1	1	1	0	1	1	1	1	0.75	0.555556	1	1	0	1	1	1	0	0	0
B	6	July	2016	1	0.909091	1	1	1	1	1	1	1	1	1	1	0	0.6	0.5	0	1	1	0	0	0	1	1	0	1	0	1	0	0	0	0.75	0.555556	1	1	0	1	0	1	1	0	0
B	7	July	2016	1	0.909091	1	1	1	1	1	1	1	1	1	1	0	0.8	0.75	1	1	1	0	1	1	1	1	0	1	0	1	1	1	1	0.75	0.555556	1	1	0	1	0	1	1	0	0
B	8	July	2016	1	0.909091	1	1	1	1	1	1	1	1	1	1	0	0.8	0.75	1	1	1	0	1	1	1	1	0	1	0	1	0	0	0	0.75	0.555556	1	1	0	1	0	1	1	0	0
B	9	July	2016	1	0.909091	1	1	1	1	1	1	1	1	1	1	0	0.7	0.666667	1	1	1	0	0	1	1	1	0	1	0	1	1	1	1	0.75	0.555556	1	1	0	1	0	1	1	0	0
B	10	July	2016	1	0.909091	1	1	1	1	1	1	1	1	1	1	0	0.8	0.666667	0	1	1	0	1	1	1	1	0	1	0	1	1	1	1	0.75	0.555556	1	1	0	1	0	1	1	0	0
C	11	July	2016	0.888889	0.818182	1	1	1	0	1	1	1	1	1	1	0	0.6	0.5	0	1	1	0	1	0	1	1	0	0	0	1	1	1	1	0.75	0.333333	1	1	0	0	0	1	0	0	0
C	12	July	2016	0.888889	0.818182	1	1	1	1	1	1	0	1	1	1	0	0.4	0.333333	0	0	0	0	0	0	1	1	0	1	0	1	0	0	0	0.5	0.333333	1	1	0	1	0	0	0	0	0
C	13	July	2016	1	0.909091	1	1	1	1	1	1	1	1	1	1	0	0.5	0.416667	0	0	0	0	1	0	1	1	0	1	0	1	1	1	1	0.75	0.555556	1	1	0	1	1	1	0	0	0
C	14	July	2016	1	0.909091	1	1	1	1	1	1	1	1	1	1	0	0.6	0.583333	1	1	1	0	0	0	1	1	0	1	0	1	1	1	1	0.5	0.333333	1	1	0	1	0	0	0	0	0
C	15	July	2016	1	0.909091	1	1	1	1	1	1	1	1	1	1	0	0.8	0.833333	1	1	1	0	1	1	1	1	0	1	1	1	1	1	1	0.75	0.444444	1	1	0	1	0	1	0	0	0
		Both Essential and Desirable Criteria
		ONLY Essential Criteria
		ONLY Desirable Criteria
